# Supplementary material for: Evaluation of Machine Learning Interatomic Potentials for the Properties of Gold Nanoparticles
Source: Nanomaterials (Basel). 2022 Nov 3;12(21):3891. doi: 10.3390/nano12213891 (PMC9655512; doi:10.3390/nano12213891)
Supplement: Supplementary file 1 [file nanomaterials-12-03891-s001.zip]

Archive with 1 entries (1 files):
- nanomaterials-1986751-supplementary.pdf
